# Supplementary material for: Impact of HLA Mismatching on Early Subclinical Inflammation in Low-Immunological-Risk Kidney Transplant Recipients
Source: J Clin Med. 2021 Apr 29;10(9):1934. doi: 10.3390/jcm10091934 (PMC8125522; doi:10.3390/jcm10091934)
Supplement: Supplementary file 1 [file jcm-10-01934-s001.zip]

Archive with 1 entries (1 files):
- jcm-1170042-supplementary.pdf
